# Supplementary material for: 4,4′-Bipyridinium 1,4-phenyl­ene­diacetate
Source: Acta Crystallogr Sect E Struct Rep Online. 2009 Sep 19;65(Pt 10):o2490. doi: 10.1107/S1600536809036836 (PMC2970383; doi:10.1107/S1600536809036836)
Supplement: Supplementary file 2 [file e-65-o2490-Isup2.hkl]

# 
# h,k,l, Fc-squared, Fo-squared, sigma(Fo-squared) and status flag 
# 
data_I
_shelx_title ' a in P-1' 
_shelx_refln_list_code          4 
_shelx_F_calc_maximum       73.60 
_exptl_crystal_F_000       184.00 
_reflns_d_resolution_high  0.8407 
 
loop_ 
 _symmetry_equiv_pos_as_xyz 
 'x, y, z' 
 '-x, -y, -z' 
 
_cell_length_a     4.5794 
_cell_length_b     6.9498 
_cell_length_c    13.8595 
_cell_angle_alpha  99.618 
_cell_angle_beta   93.672 
_cell_angle_gamma  97.373 
 
_shelx_F_squared_multiplier     1.000 
 
loop_ 
 _refln_index_h 
 _refln_index_k 
 _refln_index_l 
 _refln_F_squared_calc 
 _refln_F_squared_meas 
 _refln_F_squared_sigma 
 _refln_observed_status 
   1   0   0       83.53       92.91      1.46 o 
   2   0   0      423.63      409.87      5.44 o 
   3   0   0       68.32       64.57      1.48 o 
   4   0   0        1.89        2.18      1.23 o 
   5   0   0        1.82        1.48      0.71 o 
  -5   1   0       11.97       10.57      1.46 o 
  -4   1   0        4.68        4.96      0.63 o 
  -3   1   0        4.98        3.84      0.60 o 
  -2   1   0      115.82       95.43      1.45 o 
  -1   1   0     1733.70     1668.99     16.07 o 
   0   1   0      162.30       93.62      1.38 o 
   1   1   0     3288.40     3071.21     39.04 o 
   2   1   0        0.00        0.27      0.21 o 
   3   1   0        0.01       -0.06      0.27 o 
   4   1   0        1.39        1.22      0.52 o 
   5   1   0        0.01        0.10      0.53 o 
  -5   2   0        6.66        6.71      1.26 o 
  -4   2   0        7.49        3.98      0.89 o 
  -3   2   0        1.35        0.13      0.34 o 
  -2   2   0       11.92        4.46      0.64 o 
  -1   2   0      141.00       97.57      1.99 o 
   0   2   0       86.81       85.71      1.18 o 
   1   2   0        0.33        0.46      0.20 o 
   2   2   0        9.27       10.47      0.59 o 
   3   2   0        6.04        6.60      0.91 o 
   4   2   0        0.64        0.06      0.66 o 
   5   2   0        0.26       -0.02      0.59 o 
  -5   3   0        3.89        3.71      1.05 o 
  -4   3   0        9.48       11.21      1.35 o 
  -3   3   0       40.96       41.41      1.87 o 
  -2   3   0      101.65      116.75      2.90 o 
  -1   3   0      250.04      287.92      3.26 o 
   0   3   0      173.24      145.31      2.70 o 
   1   3   0        3.48        5.15      0.71 o 
   2   3   0       25.17       27.02      1.17 o 
   3   3   0       10.51        9.60      0.85 o 
   4   3   0        0.69       -0.04      0.51 o 
  -5   4   0        0.35        0.28      0.87 o 
  -4   4   0      108.67      116.54      3.77 o 
  -3   4   0        9.07        8.26      1.18 o 
  -2   4   0       80.41       70.79      7.42 o 
  -1   4   0       42.56       42.86      1.64 o 
   0   4   0        2.15        2.09      0.52 o 
   1   4   0       67.37       66.87      1.50 o 
   2   4   0       28.67       26.16      1.96 o 
   3   4   0        1.05        1.63      0.51 o 
   4   4   0        0.02       -0.82      0.66 o 
  -4   5   0        5.94        7.65      1.32 o 
  -3   5   0      170.09      180.21      5.54 o 
  -2   5   0       42.29       37.51      1.60 o 
  -1   5   0      106.95       98.86      2.85 o 
   0   5   0        8.11        7.81      1.00 o 
   1   5   0       20.14       21.88      1.39 o 
   2   5   0       24.44       25.44      1.18 o 
   3   5   0        0.05        0.40      0.48 o 
  -4   6   0        7.03        4.23      0.77 o 
  -3   6   0        0.28        0.28      0.75 o 
  -2   6   0        7.16        9.14      1.27 o 
  -1   6   0        4.03        2.57      0.78 o 
   0   6   0        0.04        0.47      0.51 o 
   1   6   0        0.52       -0.34      0.48 o 
   2   6   0        2.51        2.68      0.88 o 
   3   6   0        0.02        0.47      0.57 o 
  -3   7   0        1.50        2.14      0.93 o 
  -2   7   0        0.17        0.41      0.69 o 
  -1   7   0        9.67       10.14      1.38 o 
   0   7   0        0.11       -0.56      0.55 o 
   1   7   0        3.31        4.59      1.08 o 
   2   7   0        0.01        0.16      0.70 o 
  -1   8   0        2.00        3.12      1.11 o 
   0   8   0        0.72        1.06      0.80 o 
   0  -8   1        0.58        0.11      0.79 o 
   1  -8   1        0.96        0.65      0.86 o 
  -2  -7   1        0.05        0.32      0.72 o 
  -1  -7   1        0.85        1.54      0.81 o 
   0  -7   1        0.03       -0.46      0.54 o 
   1  -7   1       10.05       10.62      1.43 o 
   2  -7   1        2.16        2.09      0.91 o 
   3  -7   1        0.80        1.48      0.85 o 
  -3  -6   1        0.60        0.17      0.73 o 
  -2  -6   1        3.67        3.36      0.93 o 
  -1  -6   1       12.51       12.19      1.35 o 
   0  -6   1       13.16       11.55      1.26 o 
   1  -6   1        0.00        0.32      0.47 o 
   2  -6   1        0.38        0.81      0.67 o 
   3  -6   1        3.40        4.15      0.79 o 
   4  -6   1        9.32        9.19      1.07 o 
  -3  -5   1        0.31        0.28      0.41 o 
  -2  -5   1       30.21       28.45      1.73 o 
  -1  -5   1       52.43       56.69      2.20 o 
   0  -5   1       69.42       78.43      2.49 o 
   1  -5   1       36.76       44.27      1.85 o 
   2  -5   1        5.70        7.25      1.39 o 
   3  -5   1        6.94        6.76      0.83 o 
   4  -5   1        0.90        0.21      0.67 o 
  -4  -4   1        2.33        0.88      0.56 o 
  -3  -4   1        2.70        1.96      0.55 o 
  -2  -4   1       32.06       35.07      1.23 o 
  -1  -4   1        0.38        0.16      0.36 o 
   0  -4   1       19.66       19.28      1.11 o 
   1  -4   1        1.67        1.21      0.41 o 
   2  -4   1       34.37       25.07      1.02 o 
   3  -4   1       33.94       32.16      1.84 o 
   4  -4   1       25.38       30.81      1.96 o 
   5  -4   1        0.18        0.32      0.81 o 
  -4  -3   1        0.59        1.01      0.52 o 
  -3  -3   1       21.47       20.96      1.08 o 
  -2  -3   1        3.33        4.82      0.54 o 
  -1  -3   1        2.81        2.36      0.50 o 
   0  -3   1      462.61      496.30      6.22 o 
   1  -3   1       35.74       48.86      1.14 o 
   2  -3   1       20.60       19.99      1.18 o 
   3  -3   1       18.63       16.69      1.25 o 
   4  -3   1        9.04       10.81      1.32 o 
   5  -3   1       27.47       35.16      2.29 o 
  -5  -2   1        2.23        3.48      1.09 o 
  -4  -2   1        2.94        2.25      0.57 o 
  -3  -2   1        5.06        5.25      0.64 o 
  -2  -2   1        1.80        1.19      0.30 o 
  -1  -2   1      295.09      269.09      2.76 o 
   0  -2   1      203.66      188.15      2.76 o 
   1  -2   1      316.37      277.55      3.76 o 
   2  -2   1      113.21      110.90      2.47 o 
   3  -2   1       64.25       75.67      1.79 o 
   4  -2   1       10.78       10.99      0.77 o 
   5  -2   1        0.18        0.16      0.66 o 
  -5  -1   1        4.22        3.75      0.74 o 
  -4  -1   1       15.27       13.08      1.46 o 
  -3  -1   1        1.53        1.18      0.39 o 
  -2  -1   1        6.87        9.83      0.52 o 
  -1  -1   1      107.99      129.77      1.52 o 
   0  -1   1       28.26        7.76      0.35 o 
   1  -1   1      168.82      200.80      2.74 o 
   2  -1   1      117.60      106.11      1.57 o 
   3  -1   1        1.94        1.82      0.38 o 
   4  -1   1        9.22       12.13      0.90 o 
   5  -1   1        5.78        4.72      1.13 o 
  -5   0   1        2.81        3.59      1.01 o 
  -4   0   1        0.74        0.65      0.41 o 
  -3   0   1      144.55      127.79      2.11 o 
  -2   0   1        6.23        8.75      0.73 o 
  -1   0   1      981.85     1177.75      8.27 o 
   1   0   1       24.24        8.31      0.30 o 
   2   0   1       12.12        8.74      0.30 o 
   3   0   1        7.96        5.92      0.57 o 
   4   0   1       12.14       11.65      0.91 o 
   5   0   1        0.48        1.14      0.62 o 
  -5   1   1        0.25        1.27      0.78 o 
  -4   1   1        3.12        3.51      0.57 o 
  -3   1   1        8.43       10.85      0.64 o 
  -2   1   1        1.59        1.42      0.24 o 
  -1   1   1        6.88       10.82      0.61 o 
   0   1   1        3.98        7.30      0.20 o 
   1   1   1     5416.70     5035.05     30.07 o 
   2   1   1       17.05       18.99      0.70 o 
   3   1   1       71.21       72.68      1.64 o 
   4   1   1        4.69        3.74      0.75 o 
   5   1   1        1.91        1.45      0.65 o 
  -5   2   1       10.55       13.30      1.59 o 
  -4   2   1        8.06        8.46      1.20 o 
  -3   2   1        8.55        9.01      0.56 o 
  -2   2   1       12.65       14.51      0.63 o 
  -1   2   1      217.86      201.23      2.24 o 
   0   2   1      270.28      264.25      2.01 o 
   1   2   1       27.17       37.76      0.65 o 
   2   2   1     1008.21      980.64      6.08 o 
   3   2   1        1.74        2.17      0.46 o 
   4   2   1        0.16       -0.03      0.45 o 
  -5   3   1        2.55        3.85      1.06 o 
  -4   3   1       19.30       24.89      1.68 o 
  -3   3   1      132.16      118.16      3.26 o 
  -2   3   1       19.36       15.91      1.12 o 
  -1   3   1       49.91       38.81      0.84 o 
   0   3   1      111.67       94.52      1.49 o 
   1   3   1       30.73       33.67      0.73 o 
   2   3   1       20.99       19.57      0.86 o 
   3   3   1       12.00       13.17      0.95 o 
   4   3   1        6.00        5.39      0.81 o 
  -5   4   1        0.08        0.43      0.76 o 
  -4   4   1        3.30        5.63      1.11 o 
  -3   4   1       21.17       25.46      1.69 o 
  -2   4   1        0.84        0.79      0.33 o 
  -1   4   1       68.60       85.98      1.93 o 
   0   4   1       48.96       60.01      1.36 o 
   1   4   1      121.02      121.79      2.05 o 
   2   4   1       18.69       19.31      1.06 o 
   3   4   1        0.06        0.43      0.44 o 
   4   4   1        0.00        0.61      0.59 o 
  -4   5   1        2.69        3.03      0.94 o 
  -3   5   1       45.81       41.51      1.53 o 
  -2   5   1        1.55        3.14      1.09 o 
  -1   5   1        6.95        8.47      1.02 o 
   0   5   1       77.37       81.68      2.54 o 
   1   5   1       76.27       75.04      1.75 o 
   2   5   1        4.40        5.82      0.72 o 
   3   5   1        0.51        0.32      1.15 o 
  -4   6   1        6.30        6.71      1.67 o 
  -3   6   1        1.20        1.60      0.54 o 
  -2   6   1       75.71       83.53      3.05 o 
  -1   6   1        9.79       10.38      1.23 o 
   0   6   1        4.75        5.21      0.97 o 
   1   6   1        0.00       -0.02      0.52 o 
   2   6   1        0.01        0.44      0.46 o 
  -3   7   1        0.39        1.56      0.82 o 
  -2   7   1        5.93        5.65      1.20 o 
  -1   7   1       12.93       12.57      1.50 o 
   0   7   1        8.30        7.81      1.27 o 
   1   7   1        0.21        0.63      0.72 o 
  -1   8   1        0.01       -0.31      0.65 o 
   0  -8   2        0.42       -0.55      0.65 o 
   1  -8   2        5.38        5.24      1.29 o 
   2  -8   2        0.10       -0.23      0.75 o 
  -2  -7   2        0.21        0.98      0.85 o 
  -1  -7   2        1.93        1.48      0.81 o 
   0  -7   2       29.43       33.66      2.00 o 
   1  -7   2        0.54       -0.31      0.57 o 
   2  -7   2       11.09        5.80      1.26 o 
   3  -7   2        1.15        1.36      0.89 o 
  -3  -6   2        1.80        0.12      0.71 o 
  -2  -6   2        0.30        0.95      0.66 o 
  -1  -6   2        2.10        2.52      0.79 o 
   0  -6   2        2.23        2.05      0.70 o 
   1  -6   2        2.83        2.00      0.67 o 
   2  -6   2        0.05       -0.44      0.53 o 
   3  -6   2        9.07       12.90      2.37 o 
   4  -6   2        3.15        1.81      1.08 o 
  -3  -5   2        0.33       -0.04      0.64 o 
  -2  -5   2       23.51       21.10      1.56 o 
  -1  -5   2       25.93       27.35      1.60 o 
   0  -5   2        1.89        1.18      0.45 o 
   1  -5   2       36.49       34.78      1.63 o 
   2  -5   2       26.25       30.49      1.69 o 
   3  -5   2       12.06       10.67      1.00 o 
   4  -5   2        5.98        6.48      1.30 o 
  -4  -4   2        0.62        0.97      0.60 o 
  -3  -4   2       13.57       14.27      1.07 o 
  -2  -4   2       12.40       12.11      0.86 o 
  -1  -4   2       32.17       29.48      1.42 o 
   0  -4   2      102.73      102.20      2.53 o 
   1  -4   2      281.36      309.33      4.95 o 
   2  -4   2       56.17       72.71      1.73 o 
   3  -4   2        3.96        4.17      0.88 o 
   4  -4   2        0.06        1.05      0.76 o 
   5  -4   2        1.19       -0.20      0.83 o 
  -4  -3   2        5.45        5.28      0.79 o 
  -3  -3   2        0.68        0.63      1.05 o 
  -2  -3   2       11.30       11.71      0.68 o 
  -1  -3   2        0.99        2.66      0.50 o 
   0  -3   2      367.44      393.91      5.27 o 
   1  -3   2      176.57      154.32      2.87 o 
   2  -3   2       62.00       73.69      2.16 o 
   3  -3   2        4.73        5.79      0.92 o 
   4  -3   2        6.97        4.78      1.00 o 
   5  -3   2        3.42        4.30      1.12 o 
  -5  -2   2        0.32        0.05      0.61 o 
  -4  -2   2        1.21        1.08      0.50 o 
  -3  -2   2        8.56       11.79      0.77 o 
  -2  -2   2        7.14        6.96      0.99 o 
  -1  -2   2       55.62       56.34      1.08 o 
   0  -2   2       60.16       67.87      1.46 o 
   1  -2   2       13.46       16.55      0.55 o 
   2  -2   2       43.70       55.44      1.66 o 
   3  -2   2        4.44        7.71      0.62 o 
   4  -2   2        4.37        4.07      0.63 o 
   5  -2   2       16.24       11.01      1.47 o 
  -5  -1   2        0.26        0.76      0.64 o 
  -4  -1   2        4.42        6.30      0.75 o 
  -3  -1   2       53.81       53.34      2.35 o 
  -2  -1   2       62.73       62.73      1.26 o 
  -1  -1   2       96.80      105.47      0.99 o 
   0  -1   2     4532.90     4164.16     41.33 o 
   1  -1   2      177.79      166.27      2.32 o 
   2  -1   2        3.68        4.50      0.54 o 
   3  -1   2        6.18        5.97      0.41 o 
   4  -1   2        0.50        1.21      0.47 o 
   5  -1   2        1.32        0.15      1.16 o 
  -5   0   2        0.49        0.04      0.59 o 
  -4   0   2       42.58       39.09      1.33 o 
  -3   0   2       56.90       50.28      1.27 o 
  -2   0   2      442.36      429.29      4.44 o 
  -1   0   2     2002.71     1898.66     10.39 o 
   1   0   2     2706.04     2593.32     16.83 o 
   2   0   2       26.87       28.84      0.57 o 
   3   0   2        0.28        1.40      0.33 o 
   4   0   2        6.47        6.85      0.77 o 
   5   0   2        1.68        0.79      0.90 o 
  -5   1   2        0.04        0.92      0.74 o 
  -4   1   2        0.20        1.02      0.59 o 
  -3   1   2       32.38       31.50      0.96 o 
  -2   1   2      283.15      255.31      2.09 o 
  -1   1   2      164.94      193.48      2.43 o 
   0   1   2       28.65       66.22      0.61 o 
   1   1   2        7.10        2.59      0.19 o 
   2   1   2        7.69        4.43      0.34 o 
   3   1   2        2.99        3.98      0.52 o 
   4   1   2        1.65        1.74      0.61 o 
   5   1   2        0.04       -0.22      0.87 o 
  -5   2   2        0.15       -0.54      0.59 o 
  -4   2   2        4.33        6.34      1.11 o 
  -3   2   2       32.24       29.02      1.51 o 
  -2   2   2        6.35        6.43      0.29 o 
  -1   2   2      220.55      192.68      2.22 o 
   0   2   2       16.04       22.77      0.48 o 
   1   2   2      297.26      329.55      4.00 o 
   2   2   2      143.46      122.35      1.36 o 
   3   2   2        0.07        0.80      0.36 o 
   4   2   2        5.65        5.03      0.76 o 
  -5   3   2        0.77        1.34      0.81 o 
  -4   3   2       84.91       84.08      3.08 o 
  -3   3   2       14.80       13.74      1.31 o 
  -2   3   2       19.36       19.21      0.81 o 
  -1   3   2       13.21       15.22      0.56 o 
   0   3   2        0.17        0.32      0.14 o 
   1   3   2        1.43        1.40      0.22 o 
   2   3   2       13.00       12.80      0.71 o 
   3   3   2       83.69       82.75      2.00 o 
   4   3   2        0.21        0.14      0.50 o 
  -5   4   2        4.90        4.48      1.23 o 
  -4   4   2        7.15        7.46      1.24 o 
  -3   4   2      186.13      196.41      4.73 o 
  -2   4   2      276.63      252.10      5.68 o 
  -1   4   2      137.29      129.55      2.22 o 
   0   4   2        2.94        3.04      0.73 o 
   1   4   2        6.18        7.20      0.59 o 
   2   4   2        2.75        2.99      0.70 o 
   3   4   2        0.02        0.72      0.45 o 
   4   4   2        2.81        3.93      0.83 o 
  -4   5   2        6.44        9.45      1.53 o 
  -3   5   2       30.13       29.11      1.85 o 
  -2   5   2      153.84      163.72      4.90 o 
  -1   5   2       57.28       55.40      1.56 o 
   0   5   2       24.06       21.66      0.99 o 
   1   5   2       15.90       12.96      0.63 o 
   2   5   2       10.13       10.77      0.89 o 
   3   5   2        0.00        0.61      0.62 o 
  -4   6   2        0.78        0.79      0.47 o 
  -3   6   2        0.15       -0.10      0.41 o 
  -2   6   2        5.36        6.83      1.14 o 
  -1   6   2        1.98        2.64      0.82 o 
   0   6   2        6.45        7.21      1.11 o 
   1   6   2       19.67       17.33      1.39 o 
   2   6   2        1.50        0.96      0.50 o 
  -3   7   2        0.97        2.47      0.97 o 
  -2   7   2        4.37        4.44      1.07 o 
  -1   7   2       15.73       13.67      1.51 o 
   0   7   2        0.09       -0.63      0.57 o 
   1   7   2        2.28        3.76      1.01 o 
   0  -8   3        1.22        2.83      1.00 o 
   1  -8   3        9.65        9.30      1.52 o 
   2  -8   3        3.69        3.24      1.10 o 
  -2  -7   3        2.60        2.63      1.04 o 
  -1  -7   3        4.10        6.90      1.22 o 
   0  -7   3        0.97        1.84      0.79 o 
   1  -7   3        2.73        3.13      0.95 o 
   2  -7   3        0.79        0.41      0.74 o 
   3  -7   3        8.80        9.75      1.58 o 
  -3  -6   3        0.04        1.27      0.79 o 
  -2  -6   3        0.14        0.31      0.71 o 
  -1  -6   3        1.40        0.54      0.56 o 
   0  -6   3        5.43        4.86      0.95 o 
   1  -6   3       23.11       17.83      1.38 o 
   2  -6   3        5.72        5.58      1.11 o 
   3  -6   3       38.26       42.74      2.33 o 
   4  -6   3        0.16        0.14      0.81 o 
  -3  -5   3        2.27        1.38      0.69 o 
  -2  -5   3        2.37        1.76      0.72 o 
  -1  -5   3        3.21        3.27      0.75 o 
   0  -5   3        1.28        1.68      0.52 o 
   1  -5   3        4.51        8.85      0.94 o 
   2  -5   3       57.20       56.43      2.24 o 
   3  -5   3        2.56        2.39      1.38 o 
   4  -5   3        0.02       -0.33      0.41 o 
  -4  -4   3        0.14        0.70      0.60 o 
  -3  -4   3       47.54       46.22      2.35 o 
  -2  -4   3       17.19       19.39      1.34 o 
  -1  -4   3        1.08        2.98      0.57 o 
   0  -4   3      201.78      228.50      4.03 o 
   1  -4   3        0.15       -0.08      0.25 o 
   2  -4   3       61.22       56.04      1.50 o 
   3  -4   3        3.02        2.25      0.71 o 
   4  -4   3        0.83        0.88      0.72 o 
  -4  -3   3        1.97        2.93      0.68 o 
  -3  -3   3       20.22       22.30      1.10 o 
  -2  -3   3       18.69       16.62      0.79 o 
  -1  -3   3       94.13       99.70      2.35 o 
   0  -3   3        5.91        5.36      0.58 o 
   1  -3   3      511.56      530.41      6.53 o 
   2  -3   3      162.28      161.51      3.24 o 
   3  -3   3       88.72       95.68      2.75 o 
   4  -3   3        8.81       10.91      0.90 o 
  -5  -2   3        1.82        1.25      1.51 o 
  -4  -2   3        8.40        8.11      0.89 o 
  -3  -2   3        3.92        4.75      0.61 o 
  -2  -2   3       17.76       20.91      0.49 o 
  -1  -2   3      159.70      163.18      2.50 o 
   0  -2   3        1.01        0.34      0.19 o 
   1  -2   3      393.71      409.36      3.67 o 
   2  -2   3      463.99      481.37      6.18 o 
   3  -2   3       38.34       39.43      1.66 o 
   4  -2   3       13.15       14.48      0.94 o 
  -5  -1   3        0.92        0.90      0.65 o 
  -4  -1   3        0.76        0.65      0.46 o 
  -3  -1   3       96.21       92.52      3.57 o 
  -2  -1   3       22.20       23.54      0.52 o 
  -1  -1   3      128.36      136.76      1.49 o 
   0  -1   3      108.70      122.45      2.63 o 
   1  -1   3      111.94      110.00      1.29 o 
   2  -1   3        9.52        6.08      0.39 o 
   3  -1   3       11.71       12.07      0.51 o 
   4  -1   3        3.83        3.32      0.86 o 
   5  -1   3        0.74        2.50      1.05 o 
  -5   0   3        0.19        0.13      0.64 o 
  -4   0   3        7.77        7.44      0.73 o 
  -3   0   3        2.58        3.46      0.45 o 
  -2   0   3       40.59       35.87      0.81 o 
  -1   0   3      178.35      202.36      1.97 o 
   0   0   3       73.20       73.89      1.34 o 
   1   0   3     1340.51     1354.02     16.37 o 
   2   0   3       31.53       35.47      0.75 o 
   3   0   3        2.05        1.48      0.37 o 
   4   0   3        1.54        1.56      0.50 o 
   5   0   3        0.00       -1.07      0.87 o 
  -5   1   3        1.91        1.69      0.81 o 
  -4   1   3        2.33        1.82      0.70 o 
  -3   1   3       60.39       54.84      0.97 o 
  -2   1   3      541.84      560.78      3.76 o 
  -1   1   3     2088.29     2136.39     19.92 o 
   0   1   3      853.65      795.63      4.15 o 
   1   1   3      332.89      359.88      2.54 o 
   2   1   3     1273.99     1258.90     12.07 o 
   3   1   3       17.88       17.04      0.85 o 
   4   1   3        0.95        0.44      0.44 o 
   5   1   3        0.00        0.85      0.99 o 
  -5   2   3        0.07       -0.40      0.67 o 
  -4   2   3        0.29        1.26      0.68 o 
  -3   2   3        2.20        1.99      0.39 o 
  -2   2   3      454.75      459.31      4.43 o 
  -1   2   3      507.02      525.45      4.55 o 
   0   2   3      470.53      461.29      5.21 o 
   1   2   3      296.86      311.76      2.63 o 
   2   2   3       14.84       16.17      0.52 o 
   3   2   3       51.37       46.37      1.39 o 
   4   2   3        7.08        5.01      1.19 o 
  -5   3   3        1.86        1.86      0.90 o 
  -4   3   3       14.10       15.25      1.58 o 
  -3   3   3        3.91        4.93      0.60 o 
  -2   3   3       18.26       18.76      1.11 o 
  -1   3   3       70.85       72.19      1.20 o 
   0   3   3       65.84       52.09      0.88 o 
   1   3   3       16.31       14.94      0.51 o 
   2   3   3        1.98        1.66      0.40 o 
   3   3   3        0.16        0.44      0.39 o 
   4   3   3        1.17        1.04      0.92 o 
  -4   4   3        0.78        1.93      0.83 o 
  -3   4   3       59.04       52.38      1.63 o 
  -2   4   3        0.05        0.07      0.30 o 
  -1   4   3       12.91       13.00      0.59 o 
   0   4   3       10.20       12.57      0.53 o 
   1   4   3       14.43       15.82      0.61 o 
   2   4   3        1.34        2.42      0.97 o 
   3   4   3        0.46        0.02      0.79 o 
   4   4   3        4.41        4.32      1.14 o 
  -4   5   3        2.63        3.80      1.07 o 
  -3   5   3        2.95        2.65      0.86 o 
  -2   5   3      177.33      168.14      2.50 o 
  -1   5   3       55.76       52.35      1.54 o 
   0   5   3        2.21        2.69      0.49 o 
   1   5   3        4.93        4.84      0.48 o 
   2   5   3        0.03       -0.08      0.39 o 
   3   5   3        0.00        0.43      0.66 o 
  -3   6   3        2.36        2.63      0.60 o 
  -2   6   3       40.44       43.31      2.20 o 
  -1   6   3       82.24       93.12      2.27 o 
   0   6   3       93.13       90.05      2.19 o 
   1   6   3        9.68       11.24      1.25 o 
   2   6   3        0.01       -0.26      0.47 o 
  -3   7   3        5.13        7.30      1.33 o 
  -2   7   3        0.77        1.96      0.87 o 
  -1   7   3        8.36        7.36      1.24 o 
   0   7   3        6.85        7.42      1.24 o 
   1   7   3        3.58        1.92      0.86 o 
   0  -8   4       10.22        8.76      1.43 o 
   1  -8   4        0.02       -0.56      0.75 o 
  -2  -7   4        4.04        4.40      1.16 o 
  -1  -7   4        0.09       -0.13      0.65 o 
   0  -7   4        0.18        1.15      0.73 o 
   1  -7   4       17.60       18.74      1.57 o 
   2  -7   4        5.64        5.77      1.19 o 
   3  -7   4        0.69        0.25      0.88 o 
  -3  -6   4        2.38        4.52      1.18 o 
  -2  -6   4       24.36       25.96      1.81 o 
  -1  -6   4        0.62       -0.08      0.56 o 
   0  -6   4       18.40       19.23      1.48 o 
   1  -6   4        0.37        1.50      0.69 o 
   2  -6   4        0.96        0.92      0.62 o 
   3  -6   4       26.98       24.78      1.89 o 
   4  -6   4        1.99        2.67      1.82 o 
  -3  -5   4        4.87        3.09      0.97 o 
  -2  -5   4        7.85        8.94      1.21 o 
  -1  -5   4        8.46        8.67      1.08 o 
   0  -5   4        4.06        5.78      0.84 o 
   1  -5   4        1.70        1.16      0.42 o 
   2  -5   4        3.31        4.11      0.85 o 
   3  -5   4        3.20        2.73      0.60 o 
   4  -5   4        0.41        0.71      0.56 o 
  -4  -4   4        5.97        4.91      1.10 o 
  -3  -4   4        4.48        3.21      0.97 o 
  -2  -4   4        2.34        1.10      0.59 o 
  -1  -4   4       24.39       22.36      1.23 o 
   0  -4   4       68.79       74.05      2.12 o 
   1  -4   4        0.12        0.14      0.23 o 
   2  -4   4       56.95       66.63      1.71 o 
   3  -4   4        9.30       10.34      0.87 o 
   4  -4   4        1.48        1.18      0.79 o 
  -4  -3   4        0.48        0.10      0.50 o 
  -3  -3   4        8.44        6.77      0.76 o 
  -2  -3   4       34.53       32.92      1.50 o 
  -1  -3   4       15.85       12.35      0.83 o 
   0  -3   4        8.87        9.11      0.68 o 
   1  -3   4       21.12       22.27      0.98 o 
   2  -3   4       16.34       19.57      0.77 o 
   3  -3   4        1.89        3.51      0.76 o 
   4  -3   4        0.20        1.15      0.47 o 
  -5  -2   4        0.32        0.66      0.74 o 
  -4  -2   4        3.20        3.62      0.69 o 
  -3  -2   4        0.73        0.36      0.87 o 
  -2  -2   4       34.46       31.01      0.74 o 
  -1  -2   4      441.10      443.18      3.82 o 
   0  -2   4      304.87      299.09      2.77 o 
   1  -2   4       10.38       10.37      0.56 o 
   2  -2   4       81.20       81.61      1.99 o 
   3  -2   4        6.85        6.53      0.56 o 
   4  -2   4        0.43        0.40      0.41 o 
   5  -2   4        0.11        0.24      0.87 o 
  -5  -1   4        1.80        1.00      0.83 o 
  -4  -1   4       16.78       14.83      0.97 o 
  -3  -1   4        2.52        3.04      0.48 o 
  -2  -1   4        7.85        9.17      0.45 o 
  -1  -1   4        2.74        2.02      0.23 o 
   0  -1   4       13.24       13.37      0.38 o 
   1  -1   4       52.61       63.87      1.11 o 
   2  -1   4       26.64       28.55      1.16 o 
   3  -1   4       37.71       40.76      0.91 o 
   4  -1   4       33.10       33.06      2.01 o 
   5  -1   4        4.13        3.18      1.26 o 
  -5   0   4        1.02        1.57      0.83 o 
  -4   0   4        0.06       -0.19      0.47 o 
  -3   0   4        9.07        8.74      0.62 o 
  -2   0   4      148.93      140.28      1.83 o 
  -1   0   4      126.65      145.16      2.01 o 
   0   0   4       24.27       31.99      0.53 o 
   1   0   4       41.97       40.79      1.11 o 
   2   0   4        1.03        2.50      0.25 o 
   3   0   4       20.00       20.51      0.89 o 
   4   0   4       17.51       17.51      1.74 o 
   5   0   4        0.15       -0.61      0.91 o 
  -5   1   4        1.23        2.50      0.94 o 
  -4   1   4        0.53        0.25      0.56 o 
  -3   1   4        7.31        6.83      0.56 o 
  -2   1   4      246.32      255.48      2.83 o 
  -1   1   4     1074.52     1058.06      7.73 o 
   0   1   4       32.61       40.83      0.59 o 
   1   1   4      172.13      199.27      1.69 o 
   2   1   4       65.22       62.34      0.98 o 
   3   1   4        0.23       -0.04      0.32 o 
   4   1   4        2.13        2.09      0.99 o 
  -5   2   4        0.48        0.28      0.84 o 
  -4   2   4        3.47        3.45      0.89 o 
  -3   2   4        8.52        9.44      0.71 o 
  -2   2   4        9.60       12.94      1.35 o 
  -1   2   4        5.18        5.62      0.51 o 
   0   2   4        2.68        2.29      0.22 o 
   1   2   4       15.80       13.58      0.45 o 
   2   2   4        0.39        0.17      0.36 o 
   3   2   4      136.04      132.32      2.42 o 
   4   2   4        0.07        0.25      0.88 o 
  -5   3   4        1.04        1.87      0.97 o 
  -4   3   4        0.29        0.72      0.66 o 
  -3   3   4       18.12       15.61      0.88 o 
  -2   3   4       21.49       24.53      1.24 o 
  -1   3   4       64.68       61.32      1.11 o 
   0   3   4      152.41      154.82      1.68 o 
   1   3   4       73.13       65.15      1.28 o 
   2   3   4       28.74       28.30      1.04 o 
   3   3   4        0.06       -0.25      0.52 o 
   4   3   4       10.66        9.43      1.56 o 
  -4   4   4        0.13        0.99      0.71 o 
  -3   4   4       47.00       40.14      1.47 o 
  -2   4   4       74.08       76.09      1.86 o 
  -1   4   4        6.42        6.03      0.48 o 
   0   4   4        2.63        3.32      0.35 o 
   1   4   4       49.02       45.30      1.02 o 
   2   4   4        5.02        5.86      0.67 o 
   3   4   4        0.12        1.14      0.78 o 
  -4   5   4        0.01        0.71      0.85 o 
  -3   5   4        3.87        4.02      0.84 o 
  -2   5   4        4.42        3.83      0.85 o 
  -1   5   4       18.51       21.82      1.05 o 
   0   5   4       28.25       29.26      0.97 o 
   1   5   4       14.15       15.39      0.70 o 
   2   5   4        0.43        0.38      0.41 o 
   3   5   4        2.84        3.68      1.03 o 
  -3   6   4        8.66        8.39      0.95 o 
  -2   6   4        0.05        0.22      0.43 o 
  -1   6   4      110.50      112.47      4.08 o 
   0   6   4        1.00       -0.06      0.47 o 
   1   6   4        1.44        2.39      0.53 o 
   2   6   4        1.33        1.48      0.58 o 
  -2   7   4        2.05        1.24      0.87 o 
  -1   7   4        0.52        0.63      0.66 o 
   0   7   4       26.40       31.82      2.02 o 
   1   7   4        4.59        4.14      1.09 o 
   0  -8   5        0.38        0.01      0.71 o 
   1  -8   5        1.01        0.00      0.75 o 
  -2  -7   5        4.75        6.56      1.34 o 
  -1  -7   5        0.01       -0.90      0.60 o 
   0  -7   5        0.74       -0.56      0.61 o 
   1  -7   5       14.78       12.27      1.46 o 
   2  -7   5        1.01        0.19      0.68 o 
   3  -7   5        3.85        5.30      1.32 o 
  -3  -6   5        0.36        0.19      0.64 o 
  -2  -6   5        7.32        8.45      1.33 o 
  -1  -6   5       13.01       12.76      1.42 o 
   0  -6   5        1.07        0.10      0.54 o 
   1  -6   5       12.04       10.94      1.24 o 
   2  -6   5      118.16      118.02      3.49 o 
   3  -6   5        0.09       -0.30      0.67 o 
  -3  -5   5        6.71        5.07      1.12 o 
  -2  -5   5        4.07        2.97      0.79 o 
  -1  -5   5       33.37       31.04      1.70 o 
   0  -5   5        9.73        8.79      0.99 o 
   1  -5   5        2.91        2.36      0.62 o 
   2  -5   5       10.31        9.63      1.09 o 
   3  -5   5        7.04        9.61      1.13 o 
  -3  -4   5       13.49       17.72      1.52 o 
  -2  -4   5       10.54        8.84      1.09 o 
  -1  -4   5        0.50        1.04      0.42 o 
   0  -4   5       10.71       11.00      0.85 o 
   1  -4   5       62.98       70.74      2.00 o 
   2  -4   5        0.70        1.29      0.41 o 
   3  -4   5        4.81        3.74      0.56 o 
  -4  -3   5        7.41        7.54      1.33 o 
  -3  -3   5        3.81        4.22      0.92 o 
  -2  -3   5        6.65        7.48      0.76 o 
  -1  -3   5       26.38       29.42      0.85 o 
   0  -3   5       23.38       29.39      1.11 o 
   1  -3   5       86.92       92.80      2.02 o 
   2  -3   5       87.82      100.28      1.77 o 
   3  -3   5       16.86       17.05      1.20 o 
   4  -3   5        3.97        2.99      0.86 o 
  -4  -2   5        0.74        1.18      0.68 o 
  -3  -2   5       11.33       12.05      1.24 o 
  -2  -2   5      186.04      196.73      2.95 o 
  -1  -2   5        0.05        0.26      0.26 o 
   0  -2   5       73.70       78.47      1.32 o 
   1  -2   5       29.25       28.33      0.70 o 
   2  -2   5        1.86        1.39      0.28 o 
   3  -2   5        3.15        5.28      0.93 o 
   4  -2   5        0.03        0.30      0.72 o 
   5  -2   5        0.06       -0.46      0.91 o 
  -5  -1   5        2.24        2.86      1.01 o 
  -4  -1   5        5.75        4.65      0.71 o 
  -3  -1   5        0.88        1.68      0.65 o 
  -2  -1   5        8.49        7.38      0.44 o 
  -1  -1   5      371.63      360.93      3.26 o 
   0  -1   5      436.85      420.56      3.41 o 
   1  -1   5      284.33      302.79      2.60 o 
   2  -1   5        1.07        0.84      0.22 o 
   3  -1   5       22.13       21.83      0.83 o 
   4  -1   5        6.48        6.34      1.28 o 
   5  -1   5        0.09        0.72      1.03 o 
  -5   0   5        3.20        3.65      1.08 o 
  -4   0   5        0.02       -0.19      0.50 o 
  -3   0   5        7.65        8.34      1.03 o 
  -2   0   5      139.55      149.83      2.00 o 
  -1   0   5      245.01      285.35      2.75 o 
   0   0   5       80.72       79.77      1.00 o 
   1   0   5        1.26        2.37      0.38 o 
   2   0   5       13.72       18.54      0.81 o 
   3   0   5       30.45       27.53      1.71 o 
   4   0   5        0.02        1.29      0.85 o 
  -5   1   5        3.06        3.94      1.07 o 
  -4   1   5        0.82        1.67      0.76 o 
  -3   1   5       99.35       89.55      1.73 o 
  -2   1   5      611.53      597.00      5.40 o 
  -1   1   5      424.37      446.55      3.96 o 
   0   1   5      196.39      204.50      2.50 o 
   1   1   5       48.30       52.70      0.77 o 
   2   1   5       42.74       42.47      0.82 o 
   3   1   5       30.83       36.14      2.00 o 
   4   1   5        1.31        0.21      0.80 o 
  -5   2   5        4.09        1.37      0.96 o 
  -4   2   5        0.71        0.22      0.61 o 
  -3   2   5       31.35       32.97      1.15 o 
  -2   2   5       27.29       26.57      0.93 o 
  -1   2   5       24.60       26.78      0.62 o 
   0   2   5      301.15      275.88      2.29 o 
   1   2   5        2.28        3.42      0.29 o 
   2   2   5        5.92        5.08      0.37 o 
   3   2   5        0.78        0.94      0.70 o 
   4   2   5        1.72        1.71      0.99 o 
  -5   3   5        3.49        3.88      1.16 o 
  -4   3   5        3.60        3.62      1.00 o 
  -3   3   5        2.94        5.07      1.24 o 
  -2   3   5        0.18        0.12      0.22 o 
  -1   3   5        4.35        5.49      0.52 o 
   0   3   5       33.93       32.92      0.74 o 
   1   3   5       22.18       20.45      0.77 o 
   2   3   5        0.04       -0.03      0.38 o 
   3   3   5        0.06        0.16      0.59 o 
   4   3   5        7.11        8.54      1.47 o 
  -4   4   5        0.08       -0.37      0.73 o 
  -3   4   5        2.83        5.06      0.79 o 
  -2   4   5        8.73        6.38      0.70 o 
  -1   4   5       32.73       36.37      0.99 o 
   0   4   5        8.77        9.24      0.49 o 
   1   4   5        0.00        0.44      0.27 o 
   2   4   5        4.90        3.58      0.83 o 
   3   4   5        2.47        1.93      0.88 o 
  -4   5   5        0.24        2.10      1.00 o 
  -3   5   5        1.12        0.52      0.40 o 
  -2   5   5       44.88       38.85      1.36 o 
  -1   5   5       29.20       31.69      2.38 o 
   0   5   5       91.77       95.21      2.08 o 
   1   5   5        0.17        0.19      0.31 o 
   2   5   5        0.43        0.53      0.65 o 
   3   5   5        0.18        0.70      0.82 o 
  -3   6   5        5.12        6.19      0.67 o 
  -2   6   5        0.00        0.65      0.39 o 
  -1   6   5       48.74       48.92      1.70 o 
   0   6   5       37.43       41.02      2.23 o 
   1   6   5        1.92        1.50      0.69 o 
   2   6   5        0.02       -0.16      0.56 o 
  -2   7   5        0.22       -0.13      0.67 o 
  -1   7   5        1.65        1.92      0.67 o 
   0   7   5        3.31        3.41      0.89 o 
   0  -8   6        1.90        2.66      1.05 o 
   1  -8   6        0.23        0.23      0.74 o 
  -2  -7   6       17.24       19.58      2.01 o 
  -1  -7   6        0.22        0.13      0.73 o 
   0  -7   6       20.18       16.99      1.65 o 
   1  -7   6        7.71        8.29      1.30 o 
   2  -7   6        0.53        0.24      0.70 o 
   3  -7   6        3.61        0.45      0.92 o 
  -3  -6   6        0.66        2.00      0.98 o 
  -2  -6   6        0.05        0.03      0.72 o 
  -1  -6   6       90.00       95.12      3.24 o 
   0  -6   6        0.59        0.97      0.62 o 
   1  -6   6       45.11       48.13      2.14 o 
   2  -6   6        7.51        6.53      1.11 o 
   3  -6   6        1.66        1.63      0.89 o 
  -3  -5   6        0.17       -0.13      0.67 o 
  -2  -5   6        1.55        1.13      0.65 o 
  -1  -5   6       10.83       10.36      0.76 o 
   0  -5   6       10.39       10.01      1.05 o 
   1  -5   6       10.84       10.92      0.96 o 
   2  -5   6       15.22       13.07      1.10 o 
   3  -5   6       24.29       25.49      1.71 o 
  -4  -4   6        0.80        0.45      0.71 o 
  -3  -4   6        0.04       -0.07      0.65 o 
  -2  -4   6        5.92        5.35      0.94 o 
  -1  -4   6        4.21        5.16      0.66 o 
   0  -4   6       64.12       52.53      1.72 o 
   1  -4   6       69.24       68.67      1.98 o 
   2  -4   6        0.92        0.82      0.38 o 
   3  -4   6        3.30        3.91      0.85 o 
   4  -4   6       15.90       17.04      1.87 o 
  -4  -3   6       13.90       16.59      1.71 o 
  -3  -3   6       10.63       11.59      1.35 o 
  -2  -3   6        6.41        5.45      0.46 o 
  -1  -3   6      270.70      279.39      3.10 o 
   0  -3   6        7.14        6.79      0.46 o 
   1  -3   6        8.57        8.38      0.51 o 
   2  -3   6        0.98        0.87      0.20 o 
   3  -3   6        1.11        0.61      0.60 o 
  -4  -2   6        2.46        2.08      0.85 o 
  -3  -2   6       15.89       17.65      1.44 o 
  -2  -2   6       77.31       82.96      1.46 o 
  -1  -2   6       56.92       52.88      1.09 o 
   0  -2   6       79.70       87.21      1.33 o 
   1  -2   6       23.18       30.74      0.73 o 
   2  -2   6       38.20       45.34      1.08 o 
   3  -2   6       28.70       26.51      1.39 o 
   4  -2   6       12.35        8.80      1.39 o 
  -5  -1   6        0.02        0.44      0.73 o 
  -4  -1   6       11.69       16.27      1.65 o 
  -3  -1   6        0.42        0.05      0.47 o 
  -2  -1   6        3.95        5.39      0.43 o 
  -1  -1   6       49.00       50.69      1.22 o 
   0  -1   6       30.31       46.19      0.84 o 
   1  -1   6        3.64        5.61      0.60 o 
   2  -1   6        0.21        0.05      0.18 o 
   3  -1   6       46.26       44.58      1.58 o 
   4  -1   6       21.23       20.66      1.75 o 
  -5   0   6        1.45        3.26      0.99 o 
  -4   0   6        4.58        2.49      0.92 o 
  -3   0   6        1.01        0.91      0.56 o 
  -2   0   6      101.79      112.42      1.77 o 
  -1   0   6       95.13       89.95      1.42 o 
   0   0   6       76.34       63.65      0.91 o 
   1   0   6       59.53       61.10      1.67 o 
   2   0   6        0.03       -0.03      0.42 o 
   3   0   6       18.24       17.67      1.48 o 
   4   0   6        0.01        1.03      0.89 o 
  -5   1   6        0.92        2.20      0.87 o 
  -4   1   6        0.00       -0.62      0.50 o 
  -3   1   6       39.75       42.85      1.25 o 
  -2   1   6       87.35       92.35      2.38 o 
  -1   1   6        0.12        0.22      0.25 o 
   0   1   6        5.18        3.83      0.28 o 
   1   1   6       26.87       26.96      0.55 o 
   2   1   6       25.04       24.55      1.92 o 
   3   1   6        6.26        6.11      1.11 o 
   4   1   6        0.67        0.42      0.83 o 
  -5   2   6        0.00       -0.42      0.61 o 
  -4   2   6        6.21        7.76      1.30 o 
  -3   2   6       27.03       20.04      0.99 o 
  -2   2   6      115.82       94.78      1.81 o 
  -1   2   6      123.96      118.15      1.30 o 
   0   2   6      389.51      400.18      3.06 o 
   1   2   6       73.52       71.28      1.08 o 
   2   2   6        5.89        5.69      0.57 o 
   3   2   6        0.05        0.64      0.61 o 
   4   2   6        6.06        6.26      1.49 o 
  -4   3   6        0.01        0.12      0.74 o 
  -3   3   6        6.21        9.46      0.81 o 
  -2   3   6        0.53        0.98      0.31 o 
  -1   3   6      149.82      141.41      1.85 o 
   0   3   6      129.03      130.09      1.61 o 
   1   3   6      106.54       94.20      1.39 o 
   2   3   6        1.80        2.57      0.71 o 
   3   3   6        0.46       -0.28      0.53 o 
  -4   4   6        0.32        0.56      0.52 o 
  -3   4   6        0.21        1.25      0.49 o 
  -2   4   6        0.39        0.15      0.31 o 
  -1   4   6        0.00        0.17      0.22 o 
   0   4   6       36.41       36.37      1.64 o 
   1   4   6        0.28        0.40      0.28 o 
   2   4   6       19.72       17.09      1.46 o 
   3   4   6        1.42        1.77      0.83 o 
  -4   5   6        0.00        0.14      0.91 o 
  -3   5   6        5.78        4.13      0.70 o 
  -2   5   6        0.43        0.56      0.34 o 
  -1   5   6       42.25       42.57      1.47 o 
   0   5   6        0.24       -0.28      0.47 o 
   1   5   6        2.00        2.13      0.43 o 
   2   5   6        0.50        0.78      0.61 o 
  -3   6   6        0.01        0.04      0.34 o 
  -2   6   6        8.84        9.29      2.00 o 
  -1   6   6        0.86        1.58      0.58 o 
   0   6   6       12.80       16.68      1.15 o 
  -1   7   6        0.69        0.83      0.56 o 
  -1  -7   7        5.06        3.31      0.99 o 
   0  -7   7        1.49        0.61      0.78 o 
   1  -7   7        4.33        2.71      0.91 o 
   2  -7   7        6.13        5.48      1.19 o 
  -2  -6   7       14.62       13.96      1.65 o 
  -1  -6   7       51.12       55.88      1.76 o 
   0  -6   7       15.75       15.12      1.42 o 
   1  -6   7        0.99        0.49      0.58 o 
   2  -6   7        1.15        1.20      0.71 o 
  -3  -5   7        0.84        0.94      0.78 o 
  -2  -5   7        1.90        1.48      0.77 o 
  -1  -5   7        9.17       10.97      0.80 o 
   0  -5   7      174.40      173.61      3.83 o 
   1  -5   7       14.77       13.27      1.01 o 
   2  -5   7       70.52       63.61      2.19 o 
   4  -5   7        0.00       -0.70      0.97 o 
  -4  -4   7        5.76        5.40      1.25 o 
  -3  -4   7        0.00        0.20      0.61 o 
  -2  -4   7        3.48        3.12      0.82 o 
  -1  -4   7       12.53       13.10      0.70 o 
   0  -4   7        0.74        0.59      0.37 o 
   1  -4   7      165.48      141.15      2.25 o 
   2  -4   7        1.27        1.14      0.36 o 
   3  -4   7        3.75        4.95      1.09 o 
  -4  -3   7        4.28        3.86      1.07 o 
  -3  -3   7        5.64        5.15      1.06 o 
  -2  -3   7       49.31       50.99      1.25 o 
  -1  -3   7        5.43        5.36      1.20 o 
   0  -3   7       28.12       32.16      0.92 o 
   1  -3   7       11.26        7.94      0.49 o 
   2  -3   7        0.39        0.61      0.41 o 
   3  -3   7        0.02       -0.63      0.42 o 
  -4  -2   7        0.02       -0.91      0.61 o 
  -3  -2   7        0.65        0.66      0.59 o 
  -2  -2   7        8.45        9.06      0.65 o 
  -1  -2   7      133.56      133.25      1.92 o 
   0  -2   7      397.66      400.90      3.68 o 
   1  -2   7      138.64      147.50      1.78 o 
   2  -2   7        9.08        8.96      0.91 o 
   3  -2   7        0.32        0.33      0.39 o 
   4  -2   7        0.86       -0.06      0.76 o 
  -4  -1   7       29.71       33.30      2.12 o 
  -3  -1   7        6.83       10.00      1.22 o 
  -2  -1   7       71.80       65.68      1.35 o 
  -1  -1   7      210.95      220.09      2.54 o 
   0  -1   7      351.72      369.33      3.29 o 
   1  -1   7      142.88      142.24      2.91 o 
   2  -1   7       16.71       17.06      1.01 o 
   3  -1   7       17.80       13.87      0.81 o 
   4  -1   7        0.70        1.39      0.94 o 
  -5   0   7        0.93       -1.05      0.70 o 
  -4   0   7        0.04        0.45      0.75 o 
  -3   0   7       20.83       23.40      0.91 o 
  -2   0   7       73.77       73.19      1.47 o 
  -1   0   7        0.05        0.39      0.20 o 
   0   0   7        3.50        5.67      0.50 o 
   1   0   7        4.84        5.08      0.62 o 
   2   0   7        9.38        8.70      0.79 o 
   3   0   7       14.26       14.94      1.56 o 
   4   0   7        0.12       -0.69      0.74 o 
  -5   1   7        2.77        1.54      1.01 o 
  -4   1   7        0.45        0.54      0.69 o 
  -3   1   7       33.83       39.43      2.21 o 
  -2   1   7       11.61       13.22      0.68 o 
  -1   1   7        1.89        1.30      0.28 o 
   0   1   7       31.97       31.44      0.59 o 
   1   1   7       21.72       22.55      0.84 o 
   2   1   7        1.45        0.56      0.32 o 
   3   1   7        0.06        1.23      0.61 o 
   4   1   7        0.02        0.75      0.91 o 
  -4   2   7       32.13       27.56      1.88 o 
  -3   2   7       58.98       59.62      2.75 o 
  -2   2   7        4.07        4.29      1.80 o 
  -1   2   7        1.75        2.51      0.38 o 
   0   2   7       65.83       69.32      1.06 o 
   1   2   7       21.60       22.18      0.95 o 
   2   2   7        2.34        3.04      0.58 o 
   3   2   7        1.21        0.88      0.68 o 
   4   2   7        2.35        2.13      1.05 o 
  -4   3   7       14.39       16.40      1.80 o 
  -3   3   7       23.59       22.47      1.09 o 
  -2   3   7       11.33       17.64      1.21 o 
  -1   3   7        2.44        4.01      0.40 o 
   0   3   7        3.71        2.90      0.33 o 
   1   3   7        8.45        9.83      0.78 o 
   2   3   7        5.27        5.04      1.02 o 
   3   3   7        1.72        1.38      0.81 o 
  -4   4   7        1.21        2.15      0.57 o 
  -3   4   7        9.46        8.34      0.88 o 
  -2   4   7        1.36        3.40      0.59 o 
  -1   4   7        1.16        0.38      0.33 o 
   0   4   7        0.57        0.61      0.34 o 
   1   4   7       26.80       27.25      2.37 o 
   2   4   7        2.57        5.00      0.97 o 
   3   4   7        0.50        0.44      0.83 o 
  -3   5   7        2.03        1.45      0.76 o 
  -2   5   7        1.10        0.88      0.34 o 
  -1   5   7       18.77       18.70      1.05 o 
   0   5   7        6.96        8.55      1.02 o 
   1   5   7        0.01        0.31      0.61 o 
   2   5   7        0.43        0.83      0.78 o 
  -2   6   7        2.66        3.66      0.68 o 
  -1   6   7        6.65        8.02      0.95 o 
   0   6   7        2.64        3.57      1.12 o 
  -1  -7   8       25.24       26.74      1.98 o 
   0  -7   8        0.63        1.11      0.82 o 
   1  -7   8        0.09        0.91      0.71 o 
  -2  -6   8        1.74        2.47      0.94 o 
  -1  -6   8        1.98        2.63      0.54 o 
   0  -6   8        9.83       10.32      0.89 o 
   1  -6   8        0.13        0.03      0.59 o 
   3  -6   8        1.18        2.61      1.18 o 
  -3  -5   8        0.41        1.03      0.86 o 
  -2  -5   8        3.45        3.80      0.93 o 
  -1  -5   8       15.10       15.19      0.86 o 
   0  -5   8      139.34      134.99      2.44 o 
   1  -5   8       82.38       81.54      1.88 o 
   2  -5   8        0.27        0.02      0.49 o 
   3  -5   8        8.27       10.69      1.67 o 
  -4  -4   8        3.72        3.08      1.10 o 
  -3  -4   8        0.28       -0.02      0.61 o 
  -2  -4   8        0.58        1.49      0.68 o 
  -1  -4   8        9.31        9.92      2.25 o 
   0  -4   8      134.69      133.05      2.20 o 
   1  -4   8      131.33      118.13      2.05 o 
   2  -4   8       10.98       11.08      1.28 o 
   3  -4   8        2.57        2.32      0.83 o 
  -4  -3   8        1.33        2.40      0.93 o 
  -3  -3   8        5.57        6.14      1.11 o 
  -2  -3   8       23.75       22.78      1.27 o 
  -1  -3   8        0.01        0.21      0.22 o 
   0  -3   8        1.72        2.25      0.35 o 
   1  -3   8       17.05       17.18      0.68 o 
   2  -3   8       57.50       62.08      2.35 o 
   3  -3   8        6.53        6.77      1.07 o 
  -4  -2   8       16.31       22.21      1.89 o 
  -3  -2   8        2.55        2.75      0.82 o 
  -2  -2   8        3.50        4.52      0.47 o 
  -1  -2   8       20.90       25.21      0.85 o 
   0  -2   8        6.05        7.91      0.96 o 
   1  -2   8        2.23        1.78      0.47 o 
   2  -2   8        0.69        0.35      0.37 o 
   3  -2   8        0.28        0.31      0.51 o 
   4  -2   8        2.92        2.07      0.91 o 
  -4  -1   8        6.72        5.56      1.19 o 
  -3  -1   8        0.50        0.80      0.70 o 
  -2  -1   8        4.15        4.22      0.78 o 
  -1  -1   8        1.44        3.59      0.39 o 
   0  -1   8       67.70       67.24      1.85 o 
   1  -1   8       76.49       86.17      2.33 o 
   2  -1   8        1.61        0.85      0.43 o 
   3  -1   8        7.22        8.45      0.90 o 
   4  -1   8        0.27       -0.31      0.62 o 
  -4   0   8        2.37        2.57      0.95 o 
  -3   0   8       91.66       94.36      3.08 o 
  -2   0   8       16.00       16.49      0.75 o 
  -1   0   8       95.88       95.45      1.59 o 
   0   0   8      142.51      140.68      1.63 o 
   1   0   8       74.10       75.43      2.13 o 
   2   0   8      148.13      151.05      3.23 o 
   3   0   8        8.75       10.35      1.42 o 
   4   0   8        0.74        1.19      0.90 o 
  -4   1   8        0.02        0.48      0.74 o 
  -3   1   8       54.99       45.16      1.38 o 
  -2   1   8       22.59       24.21      1.33 o 
  -1   1   8        0.79        0.60      0.26 o 
   0   1   8        0.12        0.72      0.21 o 
   1   1   8       21.58       21.84      0.87 o 
   2   1   8       26.25       29.40      2.08 o 
   3   1   8        0.45        0.88      0.75 o 
   4   1   8        0.45        0.44      0.92 o 
  -4   2   8        8.01        7.22      1.28 o 
  -3   2   8       45.93       49.16      1.50 o 
  -2   2   8        0.34        0.28      0.28 o 
  -1   2   8       35.28       35.45      1.07 o 
   0   2   8       52.85       52.53      0.96 o 
   1   2   8       42.19       41.56      1.27 o 
   2   2   8        1.81        2.22      0.46 o 
   3   2   8        0.92        0.48      0.71 o 
  -4   3   8        2.41        2.53      1.08 o 
  -3   3   8        7.75        3.98      0.62 o 
  -2   3   8        0.41        0.45      0.48 o 
  -1   3   8       14.04       16.57      0.67 o 
   0   3   8       14.29       13.69      1.14 o 
   1   3   8        0.72        0.88      0.40 o 
   2   3   8       25.39       21.16      1.64 o 
   3   3   8        1.59        1.85      0.82 o 
  -4   4   8        0.98        0.68      1.30 o 
  -3   4   8        0.73        0.37      0.45 o 
  -2   4   8       34.68       26.62      1.18 o 
  -1   4   8        2.77        2.46      0.53 o 
   0   4   8        0.08        0.14      0.54 o 
   1   4   8        5.85        3.83      0.59 o 
   2   4   8        0.64        1.35      0.78 o 
  -3   5   8        3.77        3.61      0.61 o 
  -2   5   8        0.31        0.38      0.34 o 
  -1   5   8       19.38       21.86      1.12 o 
   0   5   8        1.12        0.61      0.68 o 
   1   5   8        0.16        0.46      0.71 o 
   2   5   8        1.10        1.01      0.74 o 
  -2   6   8        5.16        5.25      0.83 o 
  -1   6   8        6.47        5.56      1.12 o 
   0   6   8        1.62        1.27      1.00 o 
  -1  -7   9        4.23        2.68      1.01 o 
   0  -7   9        0.05        0.48      0.73 o 
   1  -7   9        1.60        1.31      0.92 o 
   2  -7   9        3.20        4.98      1.42 o 
  -2  -6   9        1.07        1.20      0.83 o 
  -1  -6   9        0.24       -0.43      0.36 o 
   0  -6   9       79.68       80.13      2.05 o 
   1  -6   9        7.02        7.97      0.83 o 
   2  -6   9        5.28        4.34      1.24 o 
   3  -6   9        0.02       -1.21      0.81 o 
  -3  -5   9        4.15        4.84      1.19 o 
  -2  -5   9       10.14        9.02      1.28 o 
  -1  -5   9        5.79        6.11      0.68 o 
   0  -5   9       30.20       28.29      1.15 o 
   1  -5   9      194.38      190.16      4.66 o 
   2  -5   9        3.75        3.83      1.03 o 
   3  -5   9        3.98        4.29      1.20 o 
  -3  -4   9        7.51        7.68      1.29 o 
  -2  -4   9        3.51        2.24      0.81 o 
  -1  -4   9       15.06       16.25      0.83 o 
   0  -4   9       14.83       13.29      0.77 o 
   1  -4   9       31.16       30.28      1.68 o 
   2  -4   9        1.89        2.38      0.83 o 
   3  -4   9        0.56        2.98      0.98 o 
  -4  -3   9        0.03        0.59      0.85 o 
  -3  -3   9        0.32        1.10      0.75 o 
  -2  -3   9        2.02        2.08      0.96 o 
  -1  -3   9        3.42        5.18      0.54 o 
   0  -3   9        0.46        0.23      0.25 o 
   1  -3   9       18.35       18.91      1.30 o 
   2  -3   9       71.92       76.39      2.69 o 
   3  -3   9       10.21       10.99      1.32 o 
  -4  -2   9       23.86       33.02      2.27 o 
  -3  -2   9       20.98       22.69      1.70 o 
  -2  -2   9       59.48       60.76      1.44 o 
  -1  -2   9       60.66       64.50      1.40 o 
   0  -2   9       20.24       24.78      0.78 o 
   1  -2   9        3.83        3.91      0.67 o 
   2  -2   9        7.33        7.84      0.97 o 
   3  -2   9       28.37       35.23      1.82 o 
   4  -2   9        0.76        0.87      0.88 o 
  -4  -1   9        5.17        4.57      1.19 o 
  -3  -1   9      183.18      206.09      4.80 o 
  -2  -1   9       29.37       25.63      0.96 o 
  -1  -1   9       16.81       13.22      0.82 o 
   0  -1   9        0.99        0.72      0.43 o 
   1  -1   9        0.18        0.39      0.34 o 
   2  -1   9        1.03        1.08      0.45 o 
   3  -1   9        5.09        4.51      0.83 o 
   4  -1   9        2.05        1.97      0.94 o 
  -4   0   9        2.68        1.10      0.90 o 
  -3   0   9        5.81        7.66      0.72 o 
  -2   0   9       61.18       64.29      1.50 o 
  -1   0   9       92.84       92.67      1.64 o 
   0   0   9        6.48        4.77      0.68 o 
   1   0   9       57.56       57.63      1.95 o 
   2   0   9        8.50        7.41      0.86 o 
   3   0   9        0.63        0.43      0.58 o 
   4   0   9        0.00        0.76      1.03 o 
  -4   1   9       14.03       14.37      1.72 o 
  -3   1   9       18.01       11.00      0.82 o 
  -2   1   9       14.71       12.63      0.77 o 
  -1   1   9        0.82        1.39      0.32 o 
   0   1   9        4.00        4.53      0.73 o 
   1   1   9        0.00       -0.17      0.27 o 
   2   1   9        1.34        1.61      0.43 o 
   3   1   9        7.40       10.71      1.58 o 
   4   1   9        0.43        0.89      0.85 o 
  -4   2   9       21.10       21.58      2.00 o 
  -3   2   9        1.94        0.56      0.41 o 
  -2   2   9        0.00        0.19      0.39 o 
  -1   2   9       56.18       59.05      2.20 o 
   0   2   9        0.03       -0.20      0.28 o 
   1   2   9        6.52        7.34      0.70 o 
   2   2   9        1.00        0.66      0.45 o 
   3   2   9        0.15        0.05      0.68 o 
  -4   3   9        0.38        0.85      0.89 o 
  -3   3   9        0.42        0.14      0.39 o 
  -2   3   9       11.07       11.68      1.22 o 
  -1   3   9       11.83       10.04      0.78 o 
   0   3   9        0.79        0.70      0.62 o 
   1   3   9       21.21       20.96      1.02 o 
   2   3   9        0.61        0.79      0.70 o 
   3   3   9        0.03        1.18      0.85 o 
  -3   4   9        0.38        0.59      0.64 o 
  -2   4   9        0.64        0.90      0.35 o 
  -1   4   9        2.46        3.55      0.58 o 
   0   4   9        1.14        2.22      0.78 o 
   1   4   9        0.14        0.13      0.57 o 
   2   4   9        0.84        0.18      0.63 o 
  -3   5   9        0.55        0.99      0.40 o 
  -2   5   9        3.12        4.26      0.56 o 
  -1   5   9        0.11        0.25      0.65 o 
   0   5   9        0.34       -0.04      0.62 o 
   1   5   9        0.71        0.16      0.73 o 
  -1   6   9        1.11        1.00      0.88 o 
   0  -7  10        2.01        3.04      0.67 o 
   1  -7  10        1.09        0.82      0.76 o 
  -2  -6  10        1.90        0.83      0.83 o 
  -1  -6  10        5.54        5.27      1.33 o 
   0  -6  10       12.97       13.63      1.42 o 
   1  -6  10        7.23        8.06      1.27 o 
   2  -6  10        1.40        2.45      0.89 o 
  -3  -5  10        1.12        0.67      0.94 o 
  -2  -5  10        0.15        0.09      0.70 o 
  -1  -5  10       39.93       36.71      1.31 o 
   0  -5  10       43.57       44.83      1.43 o 
   1  -5  10       83.89       88.92      3.16 o 
   2  -5  10        2.03        0.74      0.76 o 
   3  -5  10        1.35        2.22      1.09 o 
  -3  -4  10        0.89        1.56      0.79 o 
  -2  -4  10        0.94        0.49      0.73 o 
  -1  -4  10        0.09        0.12      0.32 o 
   0  -4  10        6.27        6.52      0.95 o 
   1  -4  10        1.68        1.67      0.60 o 
   2  -4  10      121.41      136.26      3.98 o 
   3  -4  10        4.96        4.62      1.09 o 
  -4  -3  10        1.72        2.02      1.07 o 
  -3  -3  10        0.19       -0.25      0.64 o 
  -2  -3  10       10.97       11.32      0.77 o 
  -1  -3  10       33.48       28.73      1.01 o 
   0  -3  10       27.96       23.61      1.36 o 
   1  -3  10        4.37        5.98      0.92 o 
   2  -3  10        1.97        1.46      0.65 o 
   3  -3  10       21.96       25.75      1.77 o 
  -4  -2  10        1.09        0.11      0.83 o 
  -3  -2  10        2.27        1.73      0.79 o 
  -2  -2  10        0.24        0.47      0.31 o 
  -1  -2  10       12.68       14.95      0.73 o 
   0  -2  10        3.76        2.25      0.55 o 
   1  -2  10       17.88       15.62      1.16 o 
   2  -2  10        0.15       -0.39      0.48 o 
   3  -2  10        2.86        4.54      0.97 o 
   4  -2  10        1.16        1.88      0.99 o 
  -4  -1  10        2.51        1.49      1.01 o 
  -3  -1  10       40.08       37.20      2.12 o 
  -2  -1  10        3.88        5.80      2.14 o 
  -1  -1  10      104.02       96.94      1.75 o 
   0  -1  10      108.23      123.84      3.12 o 
   1  -1  10        5.92        4.91      0.82 o 
   2  -1  10       36.94       37.81      1.80 o 
   3  -1  10        0.03        0.29      0.57 o 
   4  -1  10        1.56        1.61      0.99 o 
  -4   0  10        3.01        5.30      1.28 o 
  -3   0  10        0.24        0.22      0.37 o 
  -2   0  10      395.86      397.98      4.43 o 
  -1   0  10        0.53        0.28      0.40 o 
   0   0  10       71.30       65.68      2.19 o 
   1   0  10       71.62       69.49      2.31 o 
   2   0  10       30.80       27.26      1.50 o 
   3   0  10        0.91        1.74      0.85 o 
  -4   1  10        2.51        2.59      0.98 o 
  -3   1  10        0.03        0.70      0.42 o 
  -2   1  10        0.20        0.45      0.37 o 
  -1   1  10      127.04      124.82      3.22 o 
   0   1  10       17.81       14.84      1.14 o 
   1   1  10        6.09        5.82      0.66 o 
   2   1  10        4.72        6.01      0.70 o 
   3   1  10        0.69        0.71      0.75 o 
  -4   2  10       16.32       21.11      1.87 o 
  -3   2  10        9.87        6.79      0.77 o 
  -2   2  10        0.18        1.33      0.41 o 
  -1   2  10        6.44        8.79      1.10 o 
   0   2  10        0.00        0.12      0.52 o 
   1   2  10        5.73        6.73      1.14 o 
   2   2  10        4.21        3.89      0.64 o 
   3   2  10        1.69        1.31      0.79 o 
  -4   3  10        6.63        3.70      1.24 o 
  -3   3  10        0.46        1.30      0.50 o 
  -2   3  10       46.39       33.81      1.88 o 
  -1   3  10        5.14        4.82      0.95 o 
   0   3  10        2.88        3.56      0.95 o 
   1   3  10        3.57        3.05      0.62 o 
   2   3  10        0.01       -0.08      0.56 o 
  -3   4  10        9.28        8.26      2.39 o 
  -2   4  10        7.72        7.42      0.64 o 
  -1   4  10       20.40       18.83      1.59 o 
   0   4  10        2.07        1.20      0.70 o 
   1   4  10        0.01       -0.22      0.57 o 
   2   4  10        1.55        0.45      0.72 o 
  -2   5  10        4.73        4.27      1.06 o 
  -1   5  10        1.31        1.42      0.81 o 
   0   5  10        4.92        4.72      1.14 o 
   1   5  10        0.25       -0.15      0.73 o 
  -1  -6  11        0.23        0.82      0.49 o 
   0  -6  11        6.56        7.01      1.18 o 
   1  -6  11        3.19        2.79      0.88 o 
   2  -6  11        3.52        3.84      1.22 o 
  -2  -5  11        9.06        7.80      1.32 o 
  -1  -5  11       10.33       10.25      0.91 o 
   0  -5  11        3.41        2.70      0.79 o 
   1  -5  11        1.25        2.20      0.73 o 
   2  -5  11        1.13        0.74      0.76 o 
   3  -5  11        0.06       -1.16      0.77 o 
  -3  -4  11        0.17        0.97      0.81 o 
  -2  -4  11        1.11        1.23      0.76 o 
  -1  -4  11        1.55        1.74      0.44 o 
   0  -4  11       62.17       62.02      2.41 o 
   1  -4  11       17.34       18.84      1.47 o 
   2  -4  11       61.19       65.56      2.81 o 
   3  -4  11        2.81        3.09      1.08 o 
  -3  -3  11        3.37        5.43      1.17 o 
  -2  -3  11        2.36        2.98      0.52 o 
  -1  -3  11       11.16       14.56      0.77 o 
   0  -3  11        0.05       -0.51      0.34 o 
   1  -3  11       49.94       44.41      2.04 o 
   2  -3  11       14.72       13.48      1.41 o 
   3  -3  11       39.76       47.94      2.37 o 
  -4  -2  11        5.80        6.79      1.45 o 
  -3  -2  11       33.51       38.81      2.27 o 
  -2  -2  11       22.40       23.61      1.02 o 
  -1  -2  11        2.65        1.03      0.48 o 
   0  -2  11        0.06       -0.09      0.39 o 
   1  -2  11        1.77        0.83      0.51 o 
   2  -2  11        3.67        3.86      0.85 o 
   3  -2  11        0.02       -0.79      0.53 o 
  -4  -1  11        4.27        4.16      1.24 o 
  -3  -1  11        3.68        5.25      1.12 o 
  -2  -1  11       10.86       14.28      0.81 o 
  -1  -1  11       64.60       65.14      2.23 o 
   0  -1  11        0.02       -0.37      0.25 o 
   1  -1  11        0.44        0.70      0.52 o 
   2  -1  11        0.00        0.52      0.51 o 
   3  -1  11        0.14        1.33      0.70 o 
  -4   0  11        0.02       -0.05      0.91 o 
  -3   0  11        0.05        0.39      0.39 o 
  -2   0  11        1.46        0.86      0.38 o 
  -1   0  11       12.25       15.43      1.23 o 
   0   0  11        0.04        0.71      0.50 o 
   1   0  11        0.22        0.14      0.52 o 
   2   0  11        1.25        1.00      0.61 o 
   3   0  11        2.69        0.37      0.69 o 
  -4   1  11        4.15        5.37      1.31 o 
  -3   1  11        5.15        7.27      0.81 o 
  -2   1  11        0.79        0.43      0.32 o 
  -1   1  11      193.80      180.95      4.15 o 
   0   1  11       12.09       11.78      1.21 o 
   1   1  11       64.36       69.34      1.80 o 
   2   1  11       10.68       11.42      0.94 o 
   3   1  11        0.39        0.72      0.75 o 
  -4   2  11        3.04        1.55      1.03 o 
  -3   2  11        0.30        0.58      0.56 o 
  -2   2  11        7.46       10.23      1.27 o 
  -1   2  11        0.51       -0.35      0.49 o 
   0   2  11      127.71      131.22      3.67 o 
   1   2  11        3.51        4.86      0.70 o 
   2   2  11        0.98        1.68      0.93 o 
   3   2  11        0.38        0.18      0.78 o 
  -3   3  11        0.01        1.17      0.52 o 
  -2   3  11        1.66        0.62      0.49 o 
  -1   3  11        0.47        0.71      0.57 o 
   0   3  11        1.37        2.23      0.87 o 
   1   3  11        5.51        5.55      1.13 o 
   2   3  11        1.31       -0.41      0.65 o 
  -3   4  11        0.37        0.03      0.45 o 
  -2   4  11        0.41        1.17      0.71 o 
  -1   4  11        6.42        4.15      1.07 o 
   0   4  11        1.82        0.89      0.74 o 
   1   4  11        0.62        0.54      0.71 o 
  -1   5  11        1.14        1.35      0.86 o 
   0   5  11        1.64        1.29      0.92 o 
  -1  -6  12        0.04        0.95      0.62 o 
   0  -6  12        0.65        0.81      0.59 o 
   1  -6  12        2.36        2.51      0.84 o 
  -2  -5  12        0.66        0.52      0.88 o 
  -1  -5  12        1.26        0.76      0.53 o 
   0  -5  12        0.13        0.42      0.44 o 
   1  -5  12        2.41        2.78      0.83 o 
   2  -5  12        8.51        9.45      1.47 o 
  -3  -4  12        1.35        2.15      1.05 o 
  -2  -4  12        4.65        3.61      0.97 o 
  -1  -4  12       81.56       77.75      2.72 o 
   0  -4  12       41.87       43.48      2.07 o 
   1  -4  12        0.26        0.85      0.56 o 
   2  -4  12        6.93        5.17      1.16 o 
   3  -4  12        6.50        4.90      1.21 o 
  -3  -3  12        1.68        2.41      1.03 o 
  -2  -3  12       22.27       25.19      1.11 o 
  -1  -3  12       27.41       27.86      1.59 o 
   0  -3  12       27.20       25.94      1.59 o 
   1  -3  12        1.33        1.43      0.73 o 
   2  -3  12        0.04       -0.64      0.48 o 
   3  -3  12        4.44        4.99      1.17 o 
  -3  -2  12        2.00        1.09      0.89 o 
  -2  -2  12        0.19        0.24      0.37 o 
  -1  -2  12        9.22       10.78      1.10 o 
   0  -2  12        2.22        2.34      0.64 o 
   1  -2  12        0.20       -0.11      0.46 o 
   2  -2  12        6.15        5.47      1.00 o 
   3  -2  12        5.27        6.10      1.17 o 
  -3  -1  12        5.33        5.21      1.20 o 
  -2  -1  12      106.67      107.26      3.08 o 
  -1  -1  12        5.41        6.33      0.94 o 
   0  -1  12        3.44        3.50      0.74 o 
   1  -1  12        4.38        4.87      0.96 o 
   2  -1  12        2.90        1.16      0.62 o 
   3  -1  12        0.00        0.47      0.79 o 
  -3   0  12        7.93        8.87      0.87 o 
  -2   0  12        6.81        8.54      1.08 o 
  -1   0  12       84.77       93.55      2.94 o 
   0   0  12       19.50       20.04      1.41 o 
   1   0  12        6.95        7.90      1.10 o 
   2   0  12        0.34        0.59      0.62 o 
   3   0  12        1.46        1.78      0.83 o 
  -3   1  12        0.42        0.18      0.50 o 
  -2   1  12        0.26        1.41      0.69 o 
  -1   1  12        3.87        7.30      1.08 o 
   0   1  12        0.23        1.04      0.55 o 
   1   1  12       26.66       24.92      2.75 o 
   2   1  12        0.31        0.30      0.69 o 
   3   1  12        0.35        0.20      0.79 o 
  -3   2  12        4.42        6.69      0.86 o 
  -2   2  12        2.99        0.92      0.60 o 
  -1   2  12        1.27        3.39      0.88 o 
   0   2  12        2.96        1.29      0.68 o 
   1   2  12        1.17        1.11      0.72 o 
   2   2  12        0.51        0.90      0.50 o 
  -3   3  12        3.40        2.66      0.84 o 
  -2   3  12        3.19        3.06      0.91 o 
  -1   3  12        0.72        0.14      0.55 o 
   0   3  12        0.37        2.20      0.90 o 
   1   3  12       11.51       13.45      1.61 o 
  -2   4  12        0.11        0.39      0.64 o 
  -1   4  12        0.01        1.09      0.71 o 
   0   4  12        3.62        4.38      1.12 o 
   0  -6  13        1.46        0.66      0.71 o 
  -1  -5  13        0.50        0.18      0.49 o 
   0  -5  13        1.32        1.04      0.62 o 
   1  -5  13        0.24        1.04      0.66 o 
   2  -5  13        2.19        0.82      0.90 o 
  -1  -4  13       13.49       15.45      1.40 o 
   0  -4  13        1.07        0.58      0.61 o 
   1  -4  13       12.75       13.63      1.49 o 
   2  -4  13        0.82       -0.08      0.61 o 
  -3  -3  13        0.85        0.91      0.87 o 
  -2  -3  13        4.15        1.60      0.69 o 
  -1  -3  13        9.31        8.71      1.11 o 
   0  -3  13        9.04        9.28      1.20 o 
   1  -3  13        6.29        5.53      1.06 o 
   2  -3  13        1.14        0.57      0.63 o 
  -3  -2  13        2.00        1.60      0.97 o 
  -2  -2  13        0.00        0.30      0.46 o 
  -1  -2  13        1.93        2.52      0.64 o 
   0  -2  13       10.00       10.33      1.24 o 
   1  -2  13       30.51       29.84      1.86 o 
   2  -2  13        5.40        8.50      1.31 o 
   3  -2  13        0.69        0.83      0.82 o 
  -2  -1  13        1.09        1.08      0.65 o 
  -1  -1  13        2.03        4.17      0.81 o 
   0  -1  13        7.60        8.00      1.08 o 
   1  -1  13        0.54       -0.47      0.50 o 
   2  -1  13        2.89        1.48      0.79 o 
   3  -1  13        0.32        0.02      0.79 o 
  -3   0  13        0.22        0.75      0.59 o 
  -2   0  13        9.78        7.96      1.16 o 
  -1   0  13       71.88       65.73      2.58 o 
   0   0  13       18.46       21.56      1.57 o 
   1   0  13       28.76       27.88      1.73 o 
   2   0  13        0.90        0.15      0.63 o 
  -3   1  13        8.84        8.63      1.26 o 
  -2   1  13       21.47       22.26      1.60 o 
  -1   1  13       20.60       23.53      1.63 o 
   0   1  13      180.46      187.94      4.64 o 
   1   1  13        1.63        2.33      1.00 o 
   2   1  13        1.13        0.65      0.64 o 
  -3   2  13        2.27        5.72      1.14 o 
  -2   2  13        1.27        1.58      0.75 o 
  -1   2  13       11.62       10.46      1.39 o 
   0   2  13        0.27       -0.87      0.58 o 
   1   2  13       12.48       17.17      1.70 o 
   2   2  13        2.09        3.49      1.07 o 
  -2   3  13        8.02       13.13      1.56 o 
  -1   3  13        0.35        0.20      0.73 o 
   0   3  13        0.01       -0.60      0.64 o 
   1   3  13        0.27       -0.01      0.79 o 
  -1  -5  14        9.70        6.80      1.16 o 
   0  -5  14        3.62        5.00      1.00 o 
   1  -5  14        3.02        3.42      0.95 o 
  -1  -4  14        9.37        6.70      1.11 o 
   0  -4  14        9.72        8.16      1.19 o 
   1  -4  14        2.66        1.56      0.76 o 
   2  -4  14        0.48        1.15      0.86 o 
  -2  -3  14        9.93        7.92      1.09 o 
  -1  -3  14        0.99        1.03      0.61 o 
   0  -3  14        0.10        0.13      0.53 o 
   1  -3  14        0.33        0.35      0.63 o 
   2  -3  14        3.89        0.92      0.79 o 
  -2  -2  14        1.43        2.75      0.78 o 
  -1  -2  14        0.05       -0.20      0.43 o 
   0  -2  14       16.63       17.74      1.46 o 
   1  -2  14        0.65        0.44      0.62 o 
   2  -2  14        0.53        1.04      0.78 o 
  -2  -1  14        0.09       -0.16      0.53 o 
  -1  -1  14        0.18        0.45      0.56 o 
   0  -1  14        1.01        2.96      0.75 o 
   1  -1  14        9.30       11.66      1.41 o 
   2  -1  14        4.46        5.39      1.11 o 
  -3   0  14        0.48        0.82      0.73 o 
  -2   0  14        5.32        4.68      1.01 o 
  -1   0  14        3.43        4.31      0.92 o 
   0   0  14        1.27        0.31      0.65 o 
   1   0  14        2.40       -0.21      0.64 o 
   2   0  14        2.38        2.51      0.70 o 
  -2   1  14        0.11        0.89      0.65 o 
  -1   1  14        4.09        5.82      1.13 o 
   0   1  14        0.12        1.11      0.66 o 
   1   1  14        4.00        6.20      0.83 o 
  -2   2  14        0.23        0.14      0.65 o 
  -1   2  14        0.01        0.43      0.73 o 
   0   2  14        6.46        5.50      1.14 o 
   1   2  14       22.84       25.19      1.96 o 
  -1   3  14        4.11        5.53      1.22 o 
   0   3  14        0.96        0.62      0.91 o 
  -1  -4  15        0.59        1.73      0.71 o 
   0  -4  15        1.32        1.07      0.66 o 
   1  -4  15        1.18        0.63      0.71 o 
  -2  -3  15        2.85        1.90      0.70 o 
  -1  -3  15       10.97       10.26      1.31 o 
   0  -3  15        2.26        2.11      0.76 o 
   1  -3  15       20.25       14.28      1.61 o 
  -2  -2  15        0.18        2.47      0.75 o 
  -1  -2  15        0.03        0.99      0.56 o 
   0  -2  15       13.23       13.65      1.48 o 
   1  -2  15        1.76        1.57      0.79 o 
  -2  -1  15        0.00        1.01      0.64 o 
  -1  -1  15        1.31        1.42      0.66 o 
   0  -1  15        0.07       -0.54      0.55 o 
   1  -1  15        0.03       -0.58      0.58 o 
  -2   0  15        0.31        0.72      0.75 o 
  -1   0  15        3.17        2.09      0.80 o 
   0   0  15       16.19       13.90      1.59 o 
   1   0  15        1.07        0.03      0.76 o 
  -2   1  15        2.06        2.06      0.86 o 
  -1   1  15        4.74        6.76      1.20 o 
   0   1  15        0.01       -0.81      0.54 o 
   1   1  15        2.55        2.51      0.98 o 
  -1   2  15        3.87        3.26      1.06 o 
   0  -3  16        7.06        6.12      1.21 o 
  -1  -2  16        2.94        4.04      0.98 o 
   0  -2  16        0.26        0.73      0.74 o 
  -1  -1  16        0.16        0.11      0.70 o 
   0  -1  16        0.22        0.54      0.65 o 
  -1   0  16        2.66        2.64      0.91 o 
   0   0  16        0.51        0.44      0.82 o 
                                                 
